# Supplementary material for: B(C6F5)3-Catalyzed Diastereoselective and Divergent Reactions of Vinyldiazo Esters with Nitrones: Synthesis of Highly Functionalized Diazo Compounds
Source: Org Lett. 2023 Jan 12;25(3):500–5. doi: 10.1021/acs.orglett.2c04198 (PMC9887602; doi:10.1021/acs.orglett.2c04198)
Supplement: Supplementary file 2 — ol2c04198_si_002.zip [file ol2c04198_si_002.zip]

Archive with 67 entries (66 files):
- HMRS/
- HMRS/3a_EC_ESP.pdf
- HMRS/3a_HR_ESP.pdf
- HMRS/3b_EC_ES.pdf
- HMRS/3b_HR_ES.pdf
- HMRS/3c_EC_ES.pdf
- HMRS/3d_EC_ES.pdf
- HMRS/3d_HR_ES.pdf
- HMRS/3e_EC_ESP.pdf
- HMRS/3e_HR_ESP.pdf
- HMRS/3f_EC_ESP.pdf
- HMRS/3f_HR_ESP.pdf
- HMRS/3g_EC_ESP.pdf
- HMRS/3g_HR_ESP.pdf
- HMRS/3h_EC_ESP.pdf
- HMRS/3h_HR_ESP.pdf
- HMRS/3i_EC_ESP.pdf
- HMRS/3i_HR_ESP.pdf
- HMRS/3j_EC_ESP.pdf
- HMRS/3j_HR_ESP.pdf
- HMRS/3k_EC_ESP.pdf
- HMRS/3k_HR_ESP.pdf
- HMRS/3l_EC_ESP.pdf
- HMRS/3l_HR_ESP.pdf
- HMRS/3m_EC_ESP.pdf
- HMRS/3m_HR_ESP.pdf
- HMRS/3o_EC_ESP.pdf
- HMRS/3o_HR_ESP.pdf
- HMRS/3p_EC_ES.pdf
- HMRS/3p_HR_ES.pdf
- HMRS/5a_EC_ES.pdf
- HMRS/5a_HR_ES.pdf
- HMRS/5b_EC_ES.pdf
- HMRS/5b_HR_ES.pdf
- HMRS/5c_EC_ES.pdf
- HMRS/5c_HR_ES.pdf
- HMRS/5e_EC_ES.pdf
- HMRS/5e_HR_ES.pdf
- HMRS/5f_EC_ES.pdf
- HMRS/5f_HR_ES.pdf
- HMRS/5g_EC_ES.pdf
- HMRS/5g_HR_ES.pdf
- HMRS/5h_EC_ES.pdf
- HMRS/5h_HR_ES.pdf
- HMRS/5i_EC_ES.pdf
- HMRS/5i_HR_ES.pdf
- HMRS/5j_EC_ES.pdf
- HMRS/5j_HR_ES.pdf
- HMRS/5k_EC_ES.pdf
- HMRS/5k_HR_ES.pdf
- HMRS/5l_EC_ESP.pdf
- HMRS/5l_HR_ESP.pdf
- HMRS/5m_EC_ES.pdf
- HMRS/5m_HR_ES.pdf
- HMRS/6a_EC_ESP.pdf
- HMRS/6a_HR_ESP.pdf
- HMRS/6b_EC_ESP.pdf
- HMRS/6b_HR_ESP.pdf
- HMRS/6b_HR_ESPzoom.pdf
- HMRS/anti-3n_EC_ESP.pdf
- HMRS/anti-3n_HR_ESP.pdf
- HMRS/anti-5d_EC_ES.pdf
- HMRS/anti-5d_HR_ES.pdf
- HMRS/syn-3n_EC_ESP.pdf
- HMRS/syn-3n_HR_ESP.pdf
- HMRS/syn-5d_EC_ES.pdf
- HMRS/syn-5d_HR_ES.pdf
